# Supplementary material for: Cannabidiol (CBD) modulates the transcriptional profile of ethanol-exposed human dermal fibroblast cells
Source: J Appl Genet. 2024 Oct 28;65(4):773–96. doi: 10.1007/s13353-024-00915-7 (PMC11561130; doi:10.1007/s13353-024-00915-7)
Supplement: Supplementary file 1 — Supplementary file1 (XLS 71 KB) [file 13353_2024_915_MOESM1_ESM.xls]

## Sheet: MTT
MTT 6h CBD		p-value	Mean difference
ANOVA		<0.001
Tukey	Control vs 0.75uM	<0.001	-0.196
	Control vs 1.5 uM	<0.001	-0.100
	Control vs 3 uM	0.872	0.011
	0.75uM vs 1.5 uM	<0.001	0.097
	0.75 uM vs 3 uM	<0.001	0.208
	1.5 uM vs 3 uM	<0.001	0.111
Group	Mean	SD
Control	0.593	0.020
0.75 uM	0.789	0.028
1.5 uM	0.692	0.037
3 uM	0.581	0.011
MTT 6h EtOH		p-value	Mean difference
Kruskal Wallis		<0.001
Dunn	Control vs 0.15%	0.288	0.031
	Control vs 0.25%	0.006	0.096
	Control 0.75%	< .001	0.180
	0.15% vs 0.25%	0.094	0.065
	0.15% vs 0.75%	0.002	0.148
	0.25% vs 0.75%	0.142	0.083
Group	Mean	SD
Control	0.593	0.020
0.15 %	0.561	0.023
0.25 %	0.496	0.016
0.75 %	0.413	0.002
MTT 6h CBD + 0.25% EtOH		p-value	Mean difference
ANOVA		<0.001
Tukey	Control vs 0.25% EtOH	< .001	0.096
	Control vs 0.75uM CBD + 0.25% EtOH	0.001	-0.080
	Control vs 1.5 uM + 0.25% EtOH	0.132	-0.042
	Control vs 3 uM + 0.25% EtOH	0.078	0.047
	0.25% EtOH vs 0.75uM CBD + 0.25% EtOH	< .001	-0.177
	0.25% EtOH vs 1.5 uM CBD + 0.25% EtOH	< .001	-0.139
	0.25% EtOH vs 3 uM CBD + 0.25% EtOH	0.064	-0.049
	0.75uM CBD + 0.25% EtOH vs 1.5 uM + 0.25% EtOH	0.289	0.038
	0.75uM CBD + 0.25% EtOH vs 3 uM + 0.25% EtOH	< .001	0.128
	1.5 uM + 0.25% EtOH vs 3 uM + 0.25% EtOH	< .001	0.090
Group	Mean	SD
Control	0.593	0.020
0.25% EtOH	0.496	0.016
0.75uM CBD + 0.25% EtOH	0.673	0.036
1.5 uM CBD + 0.25% EtOH	0.635	0.019
3 uM CBD + 0.25% EtOH	0.545	0.040
MTT 6h CBD + 0.75% EtOH		p-value	Mean difference
Kruskal Wallis		<0.001
Dunn	Control vs 0.75% EtOH	0.002	0.180
	Control vs 0.75uM CBD + 0.75% EtOH	0.476	-0.017
	Control vs 1.5 uM + 0.75% EtOH	0.661	-0.013
	Control vs 3 uM + 0.75% EtOH	0.100	0.115
	0.75% EtOH vs 0.75uM CBD + 0.75% EtOH	< .001	-0.197
	0.75% EtOH vs 1.5 uM CBD + 0.75% EtOH	0.001	-0.193
	0.75% EtOH vs 3 uM CBD + 0.75% EtOH	0.273	-0.065
	0.75uM CBD + 0.25% EtOH vs 1.5 uM + 0.75% EtOH	0.803	0.004
	0.75uM CBD + 0.75% EtOH vs 3 uM + 0.75% EtOH	0.032	0.132
	1.5 uM + 0.75% EtOH vs 3 uM + 0.75% EtOH	0.057	0.128
Group	Mean	SD
Control	0.593	0.020
0.75% EtOH	0.413	0.002
0.75uM CBD + 0.75% EtOH	0.610	0.007
1.5 uM CBD + 0.75% EtOH	0.606	0.045
3 uM CBD + 0.75% EtOH	0.478	0.031
MTT 12h CBD		p-value	Mean difference
Kruskal Wallis		0.002
Dunn	Control vs 0.75uM	0.004	-0.146
	Control vs 1.5 uM	0.568	-0.030
	Control vs 3 uM	0.414	0.034
	0.75uM vs 1.5 uM	0.022	0.116
	0.75 uM vs 3 uM	< .001	0.180
	1.5 uM vs 3 uM	0.165	0.063
Group	Mean	SD
Control	0.537	0.016
0.75 uM	0.684	0.013
1.5 uM	0.567	0.063
3 uM	0.504	0.048
MTT 12h EtOH		p-value	Mean difference
Kruskal Wallis		< .001
Dunn	Control vs 0.15%	0.327	0.023
	Control vs 0.25%	< .001	0.109
	Control 0.75%	< .001	0.132
	0.15% vs 0.25%	0.018	0.086
	0.15% vs 0.75%	0.011	0.109
	0.25% vs 0.75%	0.870	0.023
Group	Mean	SD
Control	0.537	0.016
0.15 %	0.514	0.030
0.25 %	0.429	0.030
0.75 %	0.406	0.051
MTT 12h CBD + 0.25% EtOH		p-value	Mean difference
ANOVA		< 0.001
Tukey	Control vs 0.25% EtOH	< 0.001	0.109
	Control vs 0.75uM CBD + 0.25% EtOH	< 0.001	-0.129
	Control vs 1.5 uM + 0.25% EtOH	< 0.001	0.083
	Control vs 3 uM + 0.25% EtOH	< 0.001	0.072
	0.25% EtOH vs 0.75uM CBD + 0.25% EtOH	< 0.001	-0.238
	0.25% EtOH vs 1.5 uM CBD + 0.25% EtOH	0.446	-0.025
	0.25% EtOH vs 3 uM CBD + 0.25% EtOH	0.131	-0.037
	0.75uM CBD + 0.25% EtOH vs 1.5 uM + 0.25% EtOH	< 0.001	0.212
	0.75uM CBD + 0.25% EtOH vs 3 uM + 0.25% EtOH	< 0.001	0.201
	1.5 uM + 0.25% EtOH vs 3 uM + 0.25% EtOH	0.949	-0.012
Group	Mean	SD
Control	0.537	0.016
0.25% EtOH	0.429	0.030
0.75uM CBD + 0.25% EtOH	0.667	0.018
1.5 uM CBD + 0.25% EtOH	0.454	0.028
3 uM CBD + 0.25% EtOH	0.466	0.016
MTT 12h CBD + 0.75% EtOH		p-value	Mean difference
Kruskal Wallis		<0.001
Dunn	Control vs 0.75% EtOH	0.004	0.132
	Control vs 0.75uM CBD + 0.75% EtOH	0.315	-0.039
	Control vs 1.5 uM + 0.75% EtOH	0.130	0.078
	Control vs 3 uM + 0.75% EtOH	0.014	0.107
	0.75% EtOH vs 0.75uM CBD + 0.75% EtOH	< .001	-0.171
	0.75% EtOH vs 1.5 uM CBD + 0.75% EtOH	0.298	-0.054
	0.75% EtOH vs 3 uM CBD + 0.75% EtOH	0.913	-0.024
	0.75uM CBD + 0.25% EtOH vs 1.5 uM + 0.75% EtOH	0.021	0.117
	0.75uM CBD + 0.75% EtOH vs 3 uM + 0.75% EtOH	0.002	0.147
	1.5 uM + 0.75% EtOH vs 3 uM + 0.75% EtOH	0.395	0.029
Group	Mean	SD
Control	0.537	0.016
0.75% EtOH	0.406	0.051
0.75uM CBD + 0.75% EtOH	0.577	0.010
1.5 uM CBD + 0.75% EtOH	0.460	0.023
3 uM CBD + 0.75% EtOH	0.430	0.008
MTT 24h CBD		p-value	Mean difference
Kruskal Wallis		<0.008
Dunn	Control vs 0.75uM	0.016	0.226
	Control vs 1.5 uM	0.001	0.248
	Control vs 3 uM	0.011	0.235
	0.75uM vs 1.5 uM	0.414	0.022
	0.75 uM vs 3 uM	0.903	0.008
	1.5 uM vs 3 uM	0.488	- 0.013
Group	Mean	SD
Control	0.565	0.217
0.75 uM	0.339	0.065
1.5 uM	0.317	0.025
3 uM	0.331	0.044
MTT 24h EtOH		p-value	Mean difference
Kruskal Wallis		0.004
Dunn	Control vs 0.15%	0.202	0.208
	Control vs 0.25%	0.189	0.242
	Control 0.75%	< 0.001	0.338
	0.15% vs 0.25%	0.829	0.035
	0.15% vs 0.75%	0.030	0.130
	0.25% vs 0.75%	0.102	0.096
Group	Mean	SD
Control	0.565	0.217
0.15 %	0.358	0.108
0.25 %	0.323	0.075
0.75 %	0.227	0.035
MTT 24h CBD + 0.25% EtOH		p-value	Mean difference
Kruskal Wallis		0.013
Dunn	Control vs 0.25% EtOH	0.135	0.294
	Control vs 0.75uM CBD + 0.25% EtOH	0.006	0.344
	Control vs 1.5 uM + 0.25% EtOH	0.002	0.368
	Control vs 3 uM + 0.25% EtOH	0.208	0.242
	0.25% EtOH vs 0.75uM CBD + 0.25% EtOH	0.426	0.050
	0.25% EtOH vs 1.5 uM CBD + 0.25% EtOH	0.311	0.075
	0.25% EtOH vs 3 uM CBD + 0.25% EtOH	0.718	-0.051
	0.75uM CBD + 0.25% EtOH vs 1.5 uM + 0.25% EtOH	0.808	0.024
	0.75uM CBD + 0.25% EtOH vs 3 uM + 0.25% EtOH	0.196	-0.102
	1.5 uM + 0.25% EtOH vs 3 uM + 0.25% EtOH	0.125	-0.126
Group	Mean	SD
Control	0.565	0.217
0.25% EtOH	0.272	0.070
0.75uM CBD + 0.25% EtOH	0.221	0.029
1.5 uM CBD + 0.25% EtOH	0.197	0.031
3 uM CBD + 0.25% EtOH	0.323	0.075
MTT 24h CBD + 0.75% EtOH		p-value	Mean difference
Kruskal Wallis		0.005
Dunn	Control vs 0.75% EtOH	0.053	0.320
	Control vs 0.75uM CBD + 0.75% EtOH	< 0.001	0.375
	Control vs 1.5 uM + 0.75% EtOH	0.074	0.268
	Control vs 3 uM + 0.75% EtOH	0.004	0.338
	0.75% EtOH vs 0.75uM CBD + 0.75% EtOH	0.167	0.055
	0.75% EtOH vs 1.5 uM CBD + 0.75% EtOH	0.895	-0.052
	0.75% EtOH vs 3 uM CBD + 0.75% EtOH	0.676	0.018
	0.75uM CBD + 0.25% EtOH vs 1.5 uM + 0.75% EtOH	0.130	-0.107
	0.75uM CBD + 0.75% EtOH vs 3 uM + 0.75% EtOH	0.239	-0.037
	1.5 uM + 0.75% EtOH vs 3 uM + 0.75% EtOH	0.569	0.070
Group	Mean	SD
Control	0.565	0.217
0.75% EtOH	0.246	0.044
0.75uM CBD + 0.75% EtOH	0.190	0.015
1.5 uM CBD + 0.75% EtOH	0.298	0.091
3 uM CBD + 0.75% EtOH	0.227	0.035

## Sheet: Caspase 3_7
Apoptosis 6h CBD		p-value	Mean difference
ANOVA		<0.001
Tukey	Control vs 0.75uM	1	6.6
	Control vs 1.5 uM	< 0.001	-964.6
	Control vs 3 uM	< 0.001	-1433
	0.75uM vs 1.5 uM	< 0.001	-971.2
	0.75 uM vs 3 uM	< 0.001	-1439.6
	1.5 uM vs 3 uM	0.032	-468.4
Group	Mean	SD
Control	3662.8	260.892
0.75 uM	3656.2	211.96
1.5 uM	4627.4	236.961
3 uM	5095.8	247.583
Apoptosis 6h EtOH		p-value	Mean difference
Kruskal Wallis		<0.006
Dunn	Control vs 0.15%	0.088	-852.45
	Control vs 0.25%	0.053	-890.6
	Control 0.75%	0.004	-1318
	0.15% vs 0.25%	0.999	-38.15
	0.15% vs 0.75%	0.514	-465.55
	0.25% vs 0.75%	0.535	-427.4
Group	Mean	SD
Control	3662.800	260.892
0.15 %	4515.250	492.132
0.25 %	4553.400	643.24
0.75 %	4980.800	498.333
Apoptosis 6h CBD + 0.25% EtOH		p-value	Mean difference
ANOVA		< 0.001
Tukey	Control vs 0.25% EtOH	0.019	-890.6
	Control vs 0.75uM CBD + 0.25% EtOH	0.92	219.55
	Control vs 1.5 uM + 0.25% EtOH	0.025	-908.45
	Control vs 3 uM + 0.25% EtOH	0.002	-1217.2
	0.25% EtOH vs 0.75uM CBD + 0.25% EtOH	0.005	1110.15
	0.25% EtOH vs 1.5 uM CBD + 0.25% EtOH	1	-17.85
	0.25% EtOH vs 3 uM CBD + 0.25% EtOH	0.74	-326.6
	0.75uM CBD + 0.25% EtOH vs 1.5 uM + 0.25% EtOH	0.007	-1128
	0.75uM CBD + 0.25% EtOH vs 3 uM + 0.25% EtOH	< 0.001	-1436.75
	1.5 uM + 0.25% EtOH vs 3 uM + 0.25% EtOH	0.807	-308.75
Group	Mean	SD
Control	3662.800	260.892
0.25% EtOH	4553.400	643.24
0.75uM CBD + 0.25% EtOH	3443.250	222.314
1.5 uM CBD + 0.25% EtOH	4571.250	363.189
3 uM CBD + 0.25% EtOH	4880.000	277.052
Apoptosis 6h CBD + 0.75% EtOH		p-value	Mean difference
ANOVA		<0.001
Tukey	Control vs 0.75% EtOH	< 0.001	-1318
	Control vs 0.75uM CBD + 0.75% EtOH	0.233	561.55
	Control vs 1.5 uM + 0.75% EtOH	0.039	-814.95
	Control vs 3 uM + 0.75% EtOH	< 0.001	-1474.45
	0.75% EtOH vs 0.75uM CBD + 0.75% EtOH	< 0.001	1879.55
	0.75% EtOH vs 1.5 uM CBD + 0.75% EtOH	0.328	503.05
	0.75% EtOH vs 3 uM CBD + 0.75% EtOH	0.972	-156.45
	0.75uM CBD + 0.25% EtOH vs 1.5 uM + 0.75% EtOH	< 0.001	-1376.5
	0.75uM CBD + 0.75% EtOH vs 3 uM + 0.75% EtOH	< 0.001	-2036
	1.5 uM + 0.75% EtOH vs 3 uM + 0.75% EtOH	0.155	-659.5
Group	Mean	SD
Control	3662.800	260.892
0.75% EtOH	4980.800	498.333
0.75uM CBD + 0.75% EtOH	3101.250	198.238
1.5 uM CBD + 0.75% EtOH	4477.750	511.555
3 uM CBD + 0.75% EtOH	5137.250	333.807
Apoptosis 12h CBD		p-value	Mean difference
ANOVA		< 0.001
Tukey	Control vs 0.75uM	0.253	-451.067
	Control vs 1.5 uM	0.031	-716.233
	Control vs 3 uM	< 0.001	-1498.07
	0.75uM vs 1.5 uM	0.644	-265.167
	0.75 uM vs 3 uM	< 0.001	-1047
	1.5 uM vs 3 uM	0.012	-781.833
Group	Mean	SD
Control	6247.600	254.437
0.75 uM	6698.667	504.689
1.5 uM	6963.833	456.509
3 uM	7745.667	239.856
Apoptosis 12h EtOH		p-value	Mean difference
ANOVA		<0.001
Tukey	Control vs 0.15%	< 0.001	-964.4
	Control vs 0.25%	0.002	-711.067
	Control 0.75%	< 0.001	-1884.57
	0.15% vs 0.25%	0.397	253.333
	0.15% vs 0.75%	< 0.001	-920.167
	0.25% vs 0.75%	< 0.001	-1173.5
Group	Mean	SD
Control	6247.600	254.437
0.15 %	7212.000	310.456
0.25 %	6958.667	220.398
0.75 %	8132.167	292.464
Apoptosis 12h CBD + 0.25% EtOH		p-value	Mean difference
ANOVA		< 0.001
Tukey	Control vs 0.25% EtOH	< 0.001	-1604.4
	Control vs 0.75uM CBD + 0.25% EtOH	< 0.001	-1884.4
	Control vs 1.5 uM + 0.25% EtOH	< 0.001	-2514.9
	Control vs 3 uM + 0.25% EtOH	< 0.001	-711.067
	0.25% EtOH vs 0.75uM CBD + 0.25% EtOH	0.414	-280
	0.25% EtOH vs 1.5 uM CBD + 0.25% EtOH	< 0.001	-910.5
	0.25% EtOH vs 3 uM CBD + 0.25% EtOH	< 0.001	893.333
	0.75uM CBD + 0.25% EtOH vs 1.5 uM + 0.25% EtOH	0.006	-630.5
	0.75uM CBD + 0.25% EtOH vs 3 uM + 0.25% EtOH	< 0.001	1173.33
	1.5 uM + 0.25% EtOH vs 3 uM + 0.25% EtOH	< 0.001	1803.83
Group	Mean	SD
Control	6247.600	254.437
0.25% EtOH	7852.000	185.46
0.75uM CBD + 0.25% EtOH	8132.000	263.589
1.5 uM CBD + 0.25% EtOH	8762.500	160.409
3 uM CBD + 0.25% EtOH	6958.667	220.398
Apoptosis 12h CBD + 0.75% EtOH		p-value	Mean difference
ANOVA		< 0.001
Tukey	Control vs 0.75% EtOH	< 0.001	-1365.15
	Control vs 0.75uM CBD + 0.75% EtOH	< 0.001	-1696.4
	Control vs 1.5 uM + 0.75% EtOH	< 0.001	-2294.9
	Control vs 3 uM + 0.75% EtOH	< 0.001	-1884.57
	0.75% EtOH vs 0.75uM CBD + 0.75% EtOH	0.519	-331.25
	0.75% EtOH vs 1.5 uM CBD + 0.75% EtOH	0.002	-929.75
	0.75% EtOH vs 3 uM CBD + 0.75% EtOH	0.087	-519.417
	0.75uM CBD + 0.25% EtOH vs 1.5 uM + 0.75% EtOH	0.066	-598.5
	0.75uM CBD + 0.75% EtOH vs 3 uM + 0.75% EtOH	0.855	-188.167
	1.5 uM + 0.75% EtOH vs 3 uM + 0.75% EtOH	0.237	410.333
Group	Mean	SD
Control	6247.600	254.437
0.75% EtOH	7612.750	321.022
0.75uM CBD + 0.75% EtOH	7944.000	268.104
1.5 uM CBD + 0.75% EtOH	8542.500	337.305
3 uM CBD + 0.75% EtOH	8132.167	292.464
Apoptosis 24h CBD		p-value	Mean difference
Kruskal Wallis		0.004
Dunn	Control vs 0.75uM	0.086	1312.5
	Control vs 1.5 uM	0.191	-1409.83
	Control vs 3 uM	0.121	-3854.17
	0.75uM vs 1.5 uM	0.003	-2722.33
	0.75 uM vs 3 uM	0.001	-5166.67
	1.5 uM vs 3 uM	0.806	-2444.33
Group	Mean	SD
Control	11335.167	675.983
0.75 uM	10022.667	1078.73
1.5 uM	12745.000	1530.88
3 uM	15189.333	4108.91
Apoptosis 24h EtOH		p-value	Mean difference
Kruskal Wallis		< 0.001
Dunn	Control vs 0.15%	0.903	-1.833
	Control vs 0.25%	0.072	1026.17
	Control 0.75%	0.02	-6757.5
	0.15% vs 0.25%	0.055	1028
	0.15% vs 0.75%	0.027	-6755.67
	0.25% vs 0.75%	< 0.001	-7783.67
Group	Mean	SD
Control	11335.167	675.983
0.15 %	11337.000	536.531
0.25 %	10309.000	592.341
0.75 %	18092.667	2838.85
Apoptosis 24h CBD + 0.25% EtOH		p-value	Mean difference
ANOVA		< 0.001
Tukey	Control vs 0.25% EtOH	0.833	393.917
	Control vs 0.75uM CBD + 0.25% EtOH	0.97	234.667
	Control vs 1.5 uM + 0.25% EtOH	< 0.001	-8434.33
	Control vs 3 uM + 0.25% EtOH	0.048	1026.17
	0.25% EtOH vs 0.75uM CBD + 0.25% EtOH	0.995	-159.25
	0.25% EtOH vs 1.5 uM CBD + 0.25% EtOH	< 0.001	-8828.25
	0.25% EtOH vs 3 uM CBD + 0.25% EtOH	0.474	632.25
	0.75uM CBD + 0.25% EtOH vs 1.5 uM + 0.25% EtOH	< 0.001	-8669
	0.75uM CBD + 0.25% EtOH vs 3 uM + 0.25% EtOH	0.264	791.5
	1.5 uM + 0.25% EtOH vs 3 uM + 0.25% EtOH	< 0.001	9460.5
Group	Mean	SD
Control	11335.167	657.983
0.25% EtOH	10941.250	711.213
0.75uM CBD + 0.25% EtOH	10941.250	582.146
1.5 uM CBD + 0.25% EtOH	19769.500	163.733
3 uM CBD + 0.25% EtOH	10309.000	592.341
Apoptosis 24h CBD + 0.75% EtOH		p-value	Mean difference
ANOVA		< 0.001
Tukey	Control vs 0.75% EtOH	< 0.001	-7539.83
	Control vs 0.75uM CBD + 0.75% EtOH	0.003	-4512.83
	Control vs 1.5 uM + 0.75% EtOH	< 0.001	-6491.33
	Control vs 3 uM + 0.75% EtOH	< 0.001	-6757.5
	0.75% EtOH vs 0.75uM CBD + 0.75% EtOH	0.092	3027
	0.75% EtOH vs 1.5 uM CBD + 0.75% EtOH	0.88	1048.5
	0.75% EtOH vs 3 uM CBD + 0.75% EtOH	0.938	782.333
	0.75uM CBD + 0.25% EtOH vs 1.5 uM + 0.75% EtOH	0.422	-1978.5
	0.75uM CBD + 0.75% EtOH vs 3 uM + 0.75% EtOH	0.225	-2244.67
	1.5 uM + 0.75% EtOH vs 3 uM + 0.75% EtOH	0.999	-266.167
Group	Mean	SD
Control	11335.167	657.983
0.75% EtOH	18875.000	670.318
0.75uM CBD + 0.75% EtOH	15848.000	111.31
1.5 uM CBD + 0.75% EtOH	17826.500	1161.01
3 uM CBD + 0.75% EtOH	18092.667	2838.85
